# Supplementary material for: Maladaptive Eating Behaviours, Generalised Anxiety Disorder and Depression Severity: A Comparative Study between Adult Women with Overweight, Obesity, and Normal Body Mass Index Range
Source: Nutrients. 2023 Dec 26;16(1):80. doi: 10.3390/nu16010080 (PMC10780963; doi:10.3390/nu16010080)
Supplement: Supplementary file 1 [file nutrients-16-00080-s001.zip]

Archive with 1 entries (1 files):
- nutrients-2761865-supplementary.pdf
